# Supplementary material for: Exploring GPR109A Receptor Interaction with Hippuric Acid Using MD Simulations and CD Spectroscopy
Source: Int J Mol Sci. 2022 Nov 26;23(23):14778. doi: 10.3390/ijms232314778 (PMC9741133; doi:10.3390/ijms232314778)
Supplement: Supplementary file 1 [file ijms-23-14778-s001.zip]

Archive with 8 entries (8 files):
- Supplementary File 1.pdf
- Supplementary File 2.tif
- Supplementary File 3.tif
- Supplementary File 4.avi
- Supplementary File 5.avi
- Supplementary File 6.avi
- Supplementary File 7.avi
- Supplementary File 8.avi
